# Supplementary material for: Combating the Dust Devil: Utilizing Naturally Occurring Soil Microbes in Arizona to Inhibit the Growth of Coccidioides spp., the Causative Agent of Valley Fever
Source: J Fungi (Basel). 2023 Mar 11;9(3):345. doi: 10.3390/jof9030345 (PMC10056400; doi:10.3390/jof9030345)
Supplement: Supplementary file 1 [file jof-09-00345-s001.zip]

Archive with 4 entries (4 files):
- Figure S1.tiff
- Figure S2.tiff
- Table S1_HPLCMethod _B.pumilus vs. Cocci - Copy.xlsx
- Table S2_HPLCMethod _MediaControl.xlsx
