# Supplementary material for: Combating the Dust Devil: Utilizing Naturally Occurring Soil Microbes in Arizona to Inhibit the Growth of Coccidioides spp., the Causative Agent of Valley Fever
Source: J Fungi (Basel). 2023 Mar 11;9(3):345. doi: 10.3390/jof9030345 (PMC10056400; doi:10.3390/jof9030345)
Supplement: Supplementary file 1 [file jof-09-00345-s001.zip › Table S1_HPLCMethod _B.pumilus vs. Cocci - Copy.xlsx]

## Sheet: Sheet1
Supplemental Table S1
HPLC Method used for Extracted Metabolites of B.pumilus vs. C. posadasii Challenge at 298nm
				Time [min]	A [%]	B [%]	C [%]	D [%]	Flow [mL/min]	Max. Pressure Limit [bar]
				0	95	5	0	0	0	400
Solvents				0.01	90	10	0	0	2	400
A	0.95	H2O / 0.1% TFA		40	50	50	0	0	2	400
B	0.05	ACN / 0.1% TFA		52.5	10	90	0	0	2	400
C	0			56.5	10	90	0	0	2	400
D	0			64.5	90	10	0	0	2	400
				70	90	10	0	0	2	400
				70.01	-	-	-	-	0	-
