# Supplementary material for: Combating the Dust Devil: Utilizing Naturally Occurring Soil Microbes in Arizona to Inhibit the Growth of Coccidioides spp., the Causative Agent of Valley Fever
Source: J Fungi (Basel). 2023 Mar 11;9(3):345. doi: 10.3390/jof9030345 (PMC10056400; doi:10.3390/jof9030345)
Supplement: Supplementary file 1 [file jof-09-00345-s001.zip › Table S2_HPLCMethod _MediaControl.xlsx]

## Sheet: Sheet1
Supplemental Table S2
HPLC Method used for Extracted Metabolites of 2xGYE Media Only Control at 298nm
				Time [min]	A [%]	B [%]	C [%]	D [%]	Flow [mL/min]	Max. Pressure Limit [bar]
				0	95	5	0	0	0	400
Solvents				0.01	95	5	0	0	1	400
A	0.95	H2O / 0.1% TFA		20	5	95	0	0	1	400
B	0.05	ACN / 0.1% TFA		25	5	95	0	0	1	400
C	0			30	95	5	0	0	1	400
D	0			30.01	95	5	0	0	0	400
